# Supplementary material for: Boosting Visible-Light Photocatalytic Activity of BiOCl Nanosheets via Synergetic Effect of Oxygen Vacancy Engineering and Graphene Quantum Dots-Sensitization
Source: Molecules. 2024 Mar 19;29(6):1362. doi: 10.3390/molecules29061362 (PMC10975013; doi:10.3390/molecules29061362)
Supplement: Supplementary file 1 [file molecules-29-01362-s001.zip]

Archive with 1 entries (1 files):
- molecules-2884829-supplementary.pdf
